# Supplementary material for: A 3D-Printed Soft Haptic Device with Built-in Force Sensing Delivering Bio-Mimicked Feedback
Source: Biomimetics (Basel). 2023 Mar 22;8(1):127. doi: 10.3390/biomimetics8010127 (PMC10099733; doi:10.3390/biomimetics8010127)
Supplement: Supplementary file 1 [file biomimetics-08-00127-s001.zip]

Archive with 2 entries (2 files):
- Supplementary Video S1 - Gripping Force.mp4
- Supplementary Video S2 - Proprioception.mp4
